# Supplementary material for: ABlooper: fast accurate antibody CDR loop structure prediction with accuracy estimation
Source: Bioinformatics. 2022 Jan 31;38(7):1877–80. doi: 10.1093/bioinformatics/btac016 (PMC8963302; doi:10.1093/bioinformatics/btac016)
Supplement: btac016_Supplementary_Data [file btac016_supplementary_data.zip]

Archive with 4 entries (3 files):
- btac016-suppl_data/
- btac016-suppl_data/ABlooper_SI.pdf
- btac016-suppl_data/Benchmark_results.csv
- btac016-suppl_data/datasets.csv
