# Supplementary material for: ABlooper: fast accurate antibody CDR loop structure prediction with accuracy estimation
Source: Bioinformatics. 2022 Jan 31;38(7):1877–80. doi: 10.1093/bioinformatics/btac016 (PMC8963302; doi:10.1093/bioinformatics/btac016)
Supplement: btac016_Supplementary_Data [file btac016_supplementary_data.zip › btac016-suppl_data/datasets.csv]

PDB_ID	H_chain	Set
3oz9	H	RAB
1x9q	A	RAB
3nps	B	RAB
3p0y	H	RAB
2vxv	H	RAB
4hpy	H	RAB
2fbj	H	RAB
3t65	B	RAB
1nlb	H	RAB
2xwt	A	RAB
2v17	H	RAB
1fns	H	RAB
3lmj	H	RAB
1dlf	H	RAB
3g5y	B	RAB
2e27	H	RAB
3v0w	H	RAB
2adf	H	RAB
1oaq	H	RAB
2d7t	H	RAB
1mqk	H	RAB
3ifl	H	RAB
4h20	H	RAB
3e8u	H	RAB
2fb4	H	RAB
3i9g	H	RAB
3m8o	H	RAB
3mxw	H	RAB
1mfa	H	RAB
3gnm	H	RAB
3go1	H	RAB
4nzu	H	RAB
4f57	H	RAB
4h0h	B	RAB
3hnt	H	RAB
3mlr	H	RAB
1jfq	H	RAB
2w60	A	RAB
1gig	H	RAB
1seq	H	RAB
3hc4	H	RAB
1mlb	B	RAB
3liz	H	RAB
3giz	H	RAB
3umt	A	RAB
3eo9	H	RAB
2ypv	H	RAB
2r8s	H	RAB
1jpt	H	RAB
7m51	H	SLS
6x1s	A	SLS
7dm1	D	SLS
6o2b	C	SLS
6rlo	A	SLS
7m55	H	SLS
7dun	H	SLS
7lxy	F	SLS
7k8n	A	SLS
7kq7	H	SLS
7m53	H	SLS
7dc7	A	SLS
7m52	H	SLS
6v4q	H	SLS
6rlo	C	SLS
7lxy	E	SLS
5zmj	H	SLS
7eam	H	SLS
6srx	H	SLS
6wzl	C	SLS
7lka	E	SLS
6wzl	A	SLS
7eam	C	SLS
7lka	H	SLS
7lka	A	SLS
7jum	J	SLS
7ah1	A	SLS
7km6	h	SLS
7c88	A	SLS
7c88	H	SLS
7kfv	H	SLS
6w4w	H	SLS
6x7w	H	SLS
6o2b	O	SLS
6yxk	A	SLS
6wkl	A	SLS
6uy3	A	SLS
7kfv	F	SLS
7neh	H	SLS
7kmg	A	SLS
6o2b	A	SLS
7lcv	A	SLS
6o2a	H	SLS
7lm8	H	SLS
6wzm	C	SLS
6x1s	E	SLS
7jum	H	SLS
6o2b	H	SLS
6x1s	H	SLS
7b3o	H	SLS
7km6	H	SLS
6o2a	A	SLS
6x1s	C	SLS
6rlo	G	SLS
6zvf	H	SLS
6wrp	H	SLS
6vun	A	SLS
7mf1	H	SLS
6vy4	C	SLS
6o2a	O	SLS
7lxy	M	SLS
6lun	C	SLS
7bxv	H	SLS
7neg	H	SLS
7lsf	H	SLS
7kpg	H	SLS
6y6c	C	SLS
7jlk	A	SLS
7kfv	C	SLS
6o1f	H	SLS
6z7y	B	SLS
6wkm	H	SLS
7jum	I	SLS
6w5d	A	SLS
7kmi	A	SLS
7jwq	C	SLS
7kyl	X	SLS
6z7y	D	SLS
7kmg	D	SLS
7nx8	H	SLS
6yio	H	SLS
7dm1	F	SLS
6w5d	H	SLS
6x8u	H	SLS
6vc9	H	SLS
7kmh	A	SLS
6vry	H	SLS
6x8s	H	SLS
7lsg	H	SLS
7cjf	A	SLS
6x7w	A	SLS
6lun	A	SLS
6z7x	B	SLS
6wk4	A	SLS
6vy4	H	SLS
7e8m	H	SLS
6srx	I	SLS
7jwq	A	SLS
6o2a	C	SLS
7jlk	H	SLS
6rlo	E	SLS
6lfx	A	SLS
6ss5	H	SLS
7nx6	H	SLS
7ke1	C	SLS
6y6c	D	SLS
7kyl	H	SLS
7lm9	H	SLS
7ce2	Z	SLS
6wzm	A	SLS
7deu	B	SLS
7lop	W	SLS
7ke1	A	SLS
7lka	C	SLS
6hga	H	Train/Val
6k41	H	Train/Val
6kr0	A	Train/Val
6kr0	B	Train/Val
6kr0	C	Train/Val
6kr0	D	Train/Val
6ks0	H	Train/Val
6ks1	H	Train/Val
6ks2	B	Train/Val
6ks2	D	Train/Val
6ktr	A	Train/Val
6ktr	F	Train/Val
6kx0	A	Train/Val
6kx1	A	Train/Val
6kyz	B	Train/Val
6kyz	E	Train/Val
6kz0	B	Train/Val
6kz0	E	Train/Val
6kz0	H	Train/Val
6kz0	K	Train/Val
6lkt	A	Train/Val
6lz4	A	Train/Val
6lz4	D	Train/Val
6lz9	H	Train/Val
6m3b	C	Train/Val
6m58	H	Train/Val
6m58	C	Train/Val
6nuy	H	Train/Val
6nuz	H	Train/Val
6nv0	H	Train/Val
6nv0	D	Train/Val
6o23	A	Train/Val
6o23	C	Train/Val
6o24	A	Train/Val
6o26	A	Train/Val
6o28	A	Train/Val
6o28	C	Train/Val
6o29	A	Train/Val
6o29	H	Train/Val
6o2c	A	Train/Val
6ohg	C	Train/Val
6osh	H	Train/Val
6osv	H	Train/Val
6oz2	H	Train/Val
6p4a	H	Train/Val
6p4b	H	Train/Val
6p4c	H	Train/Val
6p60	A	Train/Val
6p60	C	Train/Val
6p60	G	Train/Val
6p60	J	Train/Val
6p79	H	Train/Val
6p7h	A	Train/Val
6p8d	A	Train/Val
6p8d	D	Train/Val
6p9i	A	Train/Val
6p9i	C	Train/Val
6p9j	H	Train/Val
6pbv	B	Train/Val
6pbv	D	Train/Val
6pdr	H	Train/Val
6pds	B	Train/Val
6pds	H	Train/Val
6pdu	H	Train/Val
6pec	H	Train/Val
6pef	A	Train/Val
6pef	D	Train/Val
6pil	A	Train/Val
6pk8	A	Train/Val
6pk8	B	Train/Val
6pk8	C	Train/Val
6pk8	D	Train/Val
6plh	B	Train/Val
6pxr	H	Train/Val
6qu9	H	Train/Val
6qu9	A	Train/Val
6rp8	h	Train/Val
6rp8	H	Train/Val
6sf6	H	Train/Val
6sf6	A	Train/Val
6suz	H	Train/Val
6sxi	H	Train/Val
6sxi	A	Train/Val
6tcm	H	Train/Val
6tcn	H	Train/Val
6tcn	B	Train/Val
6tco	H	Train/Val
6tco	B	Train/Val
6tcp	H	Train/Val
6tcp	B	Train/Val
6tcp	D	Train/Val
6tcp	F	Train/Val
6tcs	A	Train/Val
6tgg	H	Train/Val
6u6u	H	Train/Val
6u9s	A	Train/Val
6u9s	D	Train/Val
6ubi	A	Train/Val
6ubi	D	Train/Val
6uce	H	Train/Val
6ucf	H	Train/Val
6ule	A	Train/Val
6ule	C	Train/Val
6ulf	A	Train/Val
6uoe	H	Train/Val
6urm	H	Train/Val
6urm	D	Train/Val
6ute	C	Train/Val
6ute	A	Train/Val
6ute	E	Train/Val
6ute	G	Train/Val
6ute	I	Train/Val
6uud	H	Train/Val
6uyn	H	Train/Val
6v4n	A	Train/Val
6v4n	C	Train/Val
6v4n	D	Train/Val
6v4n	H	Train/Val
6vep	C	Train/Val
6vep	I	Train/Val
6vep	O	Train/Val
6vep	U	Train/Val
6vgr	C	Train/Val
6vgr	H	Train/Val
6vjt	H	Train/Val
6vl8	A	Train/Val
6vl8	C	Train/Val
6vl8	E	Train/Val
6vl8	H	Train/Val
6vl9	H	Train/Val
6vl9	A	Train/Val
6vln	H	Train/Val
6vn1	H	Train/Val
6vn1	I	Train/Val
6vn1	J	Train/Val
6vor	C	Train/Val
6vos	H	Train/Val
6vpy	A	Train/Val
6vpy	H	Train/Val
6vtw	H	Train/Val
6vu2	H	Train/Val
6w00	H	Train/Val
6w05	H	Train/Val
6w4v	C	Train/Val
6wbv	H	Train/Val
6wds	H	Train/Val
6wfy	H	Train/Val
6wfz	A	Train/Val
6wfz	H	Train/Val
6wg0	H	Train/Val
6wg1	A	Train/Val
6wg1	H	Train/Val
6wg2	H	Train/Val
6wg2	I	Train/Val
6wg8	A	Train/Val
6wgj	E	Train/Val
6wgk	A	Train/Val
6wgk	C	Train/Val
6wgk	E	Train/Val
6wgl	A	Train/Val
6wh9	E	Train/Val
6wh9	B	Train/Val
6wh9	H	Train/Val
6wio	A	Train/Val
6wir	A	Train/Val
6wiy	H	Train/Val
6wj0	H	Train/Val
6wmw	H	Train/Val
6wmw	M	Train/Val
6wn4	A	Train/Val
6wn4	H	Train/Val
6wo4	H	Train/Val
6wo5	H	Train/Val
6wo5	G	Train/Val
6wt3	H	Train/Val
6wyr	I	Train/Val
6wyt	H	Train/Val
6x3t	J	Train/Val
6x3t	K	Train/Val
6x3x	J	Train/Val
6x3x	K	Train/Val
6x40	J	Train/Val
6x40	K	Train/Val
6x5e	H	Train/Val
6x5e	B	Train/Val
6x5m	h	Train/Val
6x5m	H	Train/Val
6xc3	H	Train/Val
6xc3	B	Train/Val
6xc4	H	Train/Val
6xc4	X	Train/Val
6xc7	H	Train/Val
6xc7	C	Train/Val
6xca	H	Train/Val
6xe1	H	Train/Val
6xkp	H	Train/Val
6xkp	M	Train/Val
6xkq	H	Train/Val
6xkr	H	Train/Val
6xli	A	Train/Val
6xli	C	Train/Val
6xli	H	Train/Val
6xxv	A	Train/Val
6xxv	D	Train/Val
6xzw	H	Train/Val
6y1k	H	Train/Val
6y1l	H	Train/Val
6y1n	H	Train/Val
6y54	H	Train/Val
6y54	M	Train/Val
6y54	O	Train/Val
6y9b	H	Train/Val
6y9b	I	Train/Val
6y9b	J	Train/Val
6yla	H	Train/Val
6yla	B	Train/Val
6ywc	A	Train/Val
6ywc	D	Train/Val
6z2l	C	Train/Val
6z2m	B	Train/Val
6z2m	H	Train/Val
6z3k	H	Train/Val
6z3k	A	Train/Val
6z3k	C	Train/Val
6z3k	E	Train/Val
6z3k	G	Train/Val
6z3k	J	Train/Val
6z3k	M	Train/Val
6z3k	O	Train/Val
6z3k	Q	Train/Val
6z3p	H	Train/Val
6zcz	H	Train/Val
7bwj	H	Train/Val
7bz5	H	Train/Val
7c01	H	Train/Val
7c01	C	Train/Val
7c94	B	Train/Val
7c94	E	Train/Val
7c95	D	Train/Val
7c95	B	Train/Val
7ch5	H	Train/Val
7chb	H	Train/Val
7chc	H	Train/Val
7chc	A	Train/Val
7chf	H	Train/Val
7chf	A	Train/Val
7cu5	B	Train/Val
7cu5	A	Train/Val
7jmo	H	Train/Val
7jmp	H	Train/Val
7jmw	H	Train/Val
7jn5	H	Train/Val
7joo	H	Train/Val
7jx3	A	Train/Val
7jx3	H	Train/Val
7k3q	H	Train/Val
7k43	H	Train/Val
7k43	C	Train/Val
7k43	F	Train/Val
7k8o	H	Train/Val
7k8p	H	Train/Val
7k8q	H	Train/Val
7k8r	H	Train/Val
7k9z	H	Train/Val
7k9z	B	Train/Val
6l8t	H	Train/Val
6l8t	A	Train/Val
6l8t	C	Train/Val
6umx	H	Train/Val
6umx	h	Train/Val
4o51	B	Train/Val
4o51	D	Train/Val
4o51	F	Train/Val
4o51	H	Train/Val
5i1e	H	Train/Val
3eo0	D	Train/Val
3eo0	B	Train/Val
4ffv	H	Train/Val
4ffv	D	Train/Val
2ny3	D	Train/Val
5jo4	C	Train/Val
1nca	H	Train/Val
3i75	B	Train/Val
12e8	H	Train/Val
12e8	P	Train/Val
1op3	M	Train/Val
1op3	H	Train/Val
2oqj	E	Train/Val
2oqj	B	Train/Val
2oqj	H	Train/Val
2oqj	K	Train/Val
6mhr	D	Train/Val
6mhr	A	Train/Val
1moe	B	Train/Val
1moe	A	Train/Val
2ai0	I	Train/Val
2ai0	J	Train/Val
4imk	B	Train/Val
4imk	A	Train/Val
6qb3	X	Train/Val
3duu	B	Train/Val
3duu	D	Train/Val
4j8r	B	Train/Val
4j8r	D	Train/Val
6mto	H	Train/Val
1ynk	H	Train/Val
3x3f	H	Train/Val
5zia	G	Train/Val
5zia	O	Train/Val
5zia	A	Train/Val
5zia	D	Train/Val
5zia	K	Train/Val
5zia	H	Train/Val
5vxr	H	Train/Val
6okm	H	Train/Val
2r56	I	Train/Val
2r56	H	Train/Val
4llu	A	Train/Val
4llu	C	Train/Val
5cck	H	Train/Val
4hc1	M	Train/Val
4hc1	H	Train/Val
4lmq	E	Train/Val
4lmq	H	Train/Val
5dsc	E	Train/Val
5dsc	H	Train/Val
5dsc	A	Train/Val
5dsc	C	Train/Val
6k4z	A	Train/Val
6k4z	B	Train/Val
5mi0	B	Train/Val
4ma1	B	Train/Val
4ma1	E	Train/Val
4ma1	H	Train/Val
3auv	B	Train/Val
3auv	C	Train/Val
1vfb	B	Train/Val
1q0x	H	Train/Val
4a6y	B	Train/Val
4a6y	H	Train/Val
4yjz	L	Train/Val
4qhu	B	Train/Val
4qhu	H	Train/Val
1a6t	B	Train/Val
1a6t	D	Train/Val
1ggi	H	Train/Val
1ggi	J	Train/Val
5npj	A	Train/Val
5npj	B	Train/Val
5i1a	B	Train/Val
5i1a	H	Train/Val
6nms	B	Train/Val
6nms	H	Train/Val
4cad	E	Train/Val
4cad	H	Train/Val
4cad	K	Train/Val
4cad	B	Train/Val
4yr6	A	Train/Val
4yr6	D	Train/Val
6bpb	A	Train/Val
3q3g	K	Train/Val
3q3g	D	Train/Val
3q3g	H	Train/Val
3q3g	B	Train/Val
6vel	H	Train/Val
5lbs	H	Train/Val
5lbs	I	Train/Val
3vi3	F	Train/Val
3vi3	H	Train/Val
2vdm	H	Train/Val
6pxg	C	Train/Val
6pxg	H	Train/Val
6pxg	E	Train/Val
6pxg	A	Train/Val
5drz	H	Train/Val
5drz	B	Train/Val
8fab	B	Train/Val
8fab	D	Train/Val
5x0t	A	Train/Val
5x0t	C	Train/Val
3ks0	K	Train/Val
3ks0	H	Train/Val
4at6	H	Train/Val
4at6	C	Train/Val
4at6	E	Train/Val
1yy8	D	Train/Val
1yy8	B	Train/Val
1n4x	H	Train/Val
1n4x	I	Train/Val
6e4x	Z	Train/Val
1q72	H	Train/Val
6gfe	H	Train/Val
6gfe	K	Train/Val
6h3t	I	Train/Val
6h3t	H	Train/Val
1nj9	B	Train/Val
1nj9	H	Train/Val
4ers	H	Train/Val
1mh5	H	Train/Val
1mh5	B	Train/Val
3qq9	D	Train/Val
3qq9	H	Train/Val
1zea	H	Train/Val
3dvn	B	Train/Val
3dvn	H	Train/Val
4i2x	D	Train/Val
4i2x	B	Train/Val
6rco	A	Train/Val
6rco	C	Train/Val
5a2i	H	Train/Val
1bog	B	Train/Val
2g2r	H	Train/Val
2g2r	B	Train/Val
4ffw	D	Train/Val
4ffw	H	Train/Val
4kxz	Q	Train/Val
4kxz	N	Train/Val
4kxz	J	Train/Val
4kxz	H	Train/Val
3nid	H	Train/Val
3nid	E	Train/Val
6ug8	H	Train/Val
5odb	A	Train/Val
1sy6	H	Train/Val
5xmh	H	Train/Val
5xmh	D	Train/Val
5tkj	J	Train/Val
5tkj	G	Train/Val
5tkj	A	Train/Val
5tkj	D	Train/Val
4d9l	H	Train/Val
4d9l	J	Train/Val
4d9l	K	Train/Val
4d9l	I	Train/Val
4yhi	A	Train/Val
4yhi	H	Train/Val
2ddq	H	Train/Val
5bzw	B	Train/Val
5myk	B	Train/Val
5i1l	H	Train/Val
5i1l	B	Train/Val
2aju	H	Train/Val
4xgz	C	Train/Val
4xgz	S	Train/Val
4xgz	A	Train/Val
4xgz	G	Train/Val
4xgz	E	Train/Val
4xgz	U	Train/Val
4xgz	J	Train/Val
4xgz	H	Train/Val
4xgz	W	Train/Val
4xgz	Q	Train/Val
4xgz	M	Train/Val
4xgz	O	Train/Val
4ky1	H	Train/Val
3ra7	H	Train/Val
3ra7	I	Train/Val
6med	G	Train/Val
6med	A	Train/Val
6med	C	Train/Val
6bf4	B	Train/Val
6bf4	H	Train/Val
4dn4	H	Train/Val
5k8a	V	Train/Val
5k8a	F	Train/Val
5k8a	H	Train/Val
5k8a	B	Train/Val
4yhp	H	Train/Val
4yhp	E	Train/Val
4yhp	C	Train/Val
4yhp	A	Train/Val
6ugs	A	Train/Val
6ugs	H	Train/Val
6o41	D	Train/Val
6o41	B	Train/Val
6o41	H	Train/Val
6hgu	H	Train/Val
6hgu	A	Train/Val
1xf3	B	Train/Val
1xf3	H	Train/Val
5ebl	A	Train/Val
5dqj	H	Train/Val
5dqj	A	Train/Val
1ub6	H	Train/Val
1ub6	A	Train/Val
3x3g	H	Train/Val
5mev	H	Train/Val
5ebw	A	Train/Val
1ad9	B	Train/Val
1ad9	H	Train/Val
1gpo	I	Train/Val
1gpo	H	Train/Val
4lkx	A	Train/Val
2ny0	D	Train/Val
6db5	H	Train/Val
6db5	I	Train/Val
6azl	B	Train/Val
6azl	D	Train/Val
6qf6	D	Train/Val
6qf6	B	Train/Val
6qf6	A	Train/Val
6qf6	C	Train/Val
5tqa	H	Train/Val
5tqa	A	Train/Val
1za6	B	Train/Val
1za6	F	Train/Val
1za6	D	Train/Val
3phq	B	Train/Val
3v6f	H	Train/Val
3v6f	E	Train/Val
3v6f	C	Train/Val
3v6f	A	Train/Val
3uc0	I	Train/Val
3uc0	H	Train/Val
3oau	H	Train/Val
1mfc	H	Train/Val
3iu3	A	Train/Val
3iu3	H	Train/Val
3iu3	C	Train/Val
4p3c	H	Train/Val
3rvw	D	Train/Val
1ghf	H	Train/Val
5npi	A	Train/Val
5npi	B	Train/Val
5vjq	C	Train/Val
5vjq	A	Train/Val
5vjq	G	Train/Val
5vjq	E	Train/Val
4xbg	H	Train/Val
4xbg	E	Train/Val
4xbg	A	Train/Val
3oay	H	Train/Val
3oay	M	Train/Val
1ngw	B	Train/Val
1ngw	H	Train/Val
4m5z	H	Train/Val
1uwe	V	Train/Val
1uwe	Y	Train/Val
1uwe	H	Train/Val
5mvj	H	Train/Val
5mvj	E	Train/Val
5mvj	C	Train/Val
5mvj	A	Train/Val
1lk3	I	Train/Val
1lk3	H	Train/Val
2fjg	H	Train/Val
2fjg	B	Train/Val
3ejz	C	Train/Val
3ejz	E	Train/Val
4f3f	B	Train/Val
5nh3	I	Train/Val
5nh3	H	Train/Val
2z92	A	Train/Val
3ze2	H	Train/Val
3ze2	E	Train/Val
4k2u	H	Train/Val
4k2u	I	Train/Val
6ev2	A	Train/Val
6ev2	C	Train/Val
6ev2	E	Train/Val
6ev2	G	Train/Val
5ayu	H	Train/Val
5i15	H	Train/Val
5wtg	B	Train/Val
5wtg	D	Train/Val
1n7m	L	Train/Val
6bae	B	Train/Val
1fn4	D	Train/Val
1fn4	B	Train/Val
6bit	J	Train/Val
6bit	I	Train/Val
3stz	A	Train/Val
4iml	A	Train/Val
4iml	H	Train/Val
6s8j	Y	Train/Val
6s8j	H	Train/Val
6s8j	P	Train/Val
1dn0	D	Train/Val
5i18	H	Train/Val
3l7f	H	Train/Val
3l7f	E	Train/Val
3l7f	B	Train/Val
1cgs	H	Train/Val
6pxh	C	Train/Val
5jym	D	Train/Val
5jym	B	Train/Val
3oke	B	Train/Val
1bfo	H	Train/Val
1bfo	B	Train/Val
1bfo	F	Train/Val
1bfo	D	Train/Val
3stl	A	Train/Val
5xaj	E	Train/Val
5xaj	A	Train/Val
5xaj	H	Train/Val
5xaj	F	Train/Val
3so3	C	Train/Val
5mu2	A	Train/Val
5mu2	K	Train/Val
5mu2	O	Train/Val
5mu2	I	Train/Val
5mu2	G	Train/Val
5mu2	E	Train/Val
5mu2	M	Train/Val
5mu2	C	Train/Val
5bo1	I	Train/Val
5bo1	H	Train/Val
3kym	F	Train/Val
3kym	J	Train/Val
3kym	L	Train/Val
3kym	N	Train/Val
3kym	B	Train/Val
3kym	H	Train/Val
3kym	P	Train/Val
4n8c	H	Train/Val
4n8c	I	Train/Val
6me1	A	Train/Val
6me1	C	Train/Val
1ic5	H	Train/Val
4xcn	H	Train/Val
4xcn	E	Train/Val
4xcn	A	Train/Val
4xcn	C	Train/Val
1g7i	B	Train/Val
1dbb	H	Train/Val
3o2w	H	Train/Val
4m43	H	Train/Val
1ezv	X	Train/Val
5iop	B	Train/Val
5iop	D	Train/Val
4jre	H	Train/Val
4jre	B	Train/Val
2h1p	H	Train/Val
1ifh	H	Train/Val
5nbw	H	Train/Val
5nbw	B	Train/Val
6c5k	H	Train/Val
6c5k	A	Train/Val
3mnv	D	Train/Val
3mnv	B	Train/Val
4wfe	G	Train/Val
4wfe	E	Train/Val
1m71	B	Train/Val
1fvc	D	Train/Val
1fvc	B	Train/Val
6bli	D	Train/Val
6bli	A	Train/Val
6bli	J	Train/Val
6bli	G	Train/Val
6frj	H	Train/Val
3sqo	H	Train/Val
1ap2	D	Train/Val
1ap2	B	Train/Val
3hc3	H	Train/Val
5i2i	D	Train/Val
5i2i	B	Train/Val
4eow	H	Train/Val
6a77	H	Train/Val
4hk0	C	Train/Val
5bjz	D	Train/Val
5bjz	C	Train/Val
2gk0	H	Train/Val
2gk0	B	Train/Val
2ipt	H	Train/Val
2fat	H	Train/Val
5dtf	A	Train/Val
5dtf	H	Train/Val
4evn	M	Train/Val
4evn	K	Train/Val
4evn	G	Train/Val
4evn	I	Train/Val
4evn	E	Train/Val
4evn	O	Train/Val
4evn	A	Train/Val
4evn	C	Train/Val
3hr5	I	Train/Val
3hr5	B	Train/Val
3hr5	H	Train/Val
3hr5	J	Train/Val
5ggv	H	Train/Val
2vh5	H	Train/Val
4jqi	H	Train/Val
6dwi	F	Train/Val
6dwi	P	Train/Val
6dwi	N	Train/Val
6dwi	J	Train/Val
6dwi	D	Train/Val
6dwi	B	Train/Val
6dwi	L	Train/Val
6dwi	H	Train/Val
6nfn	R	Train/Val
6nfn	P	Train/Val
6nfn	B	Train/Val
6nfn	H	Train/Val
6nfn	D	Train/Val
6nfn	F	Train/Val
6nfn	N	Train/Val
6nfn	J	Train/Val
1d5b	H	Train/Val
1d5b	B	Train/Val
6h06	E	Train/Val
6h06	H	Train/Val
6h06	A	Train/Val
6h06	C	Train/Val
2zpk	H	Train/Val
2zpk	I	Train/Val
5l9d	H	Train/Val
1jhl	H	Train/Val
5bvj	H	Train/Val
5bvj	D	Train/Val
5bvj	F	Train/Val
5bvj	B	Train/Val
4cmh	B	Train/Val
5vzx	H	Train/Val
5vzx	E	Train/Val
4lkc	B	Train/Val
5lsp	H	Train/Val
5lsp	S	Train/Val
6ell	H	Train/Val
1ynl	H	Train/Val
3g04	B	Train/Val
1ucb	H	Train/Val
6u8k	F	Train/Val
6u8k	H	Train/Val
6u8k	D	Train/Val
1cly	H	Train/Val
6s8i	P	Train/Val
6s8i	Y	Train/Val
6s8i	H	Train/Val
3ikc	B	Train/Val
3ikc	D	Train/Val
5euk	D	Train/Val
5euk	B	Train/Val
1bz7	B	Train/Val
1uwx	M	Train/Val
1uwx	H	Train/Val
5b3n	A	Train/Val
3if1	D	Train/Val
3if1	B	Train/Val
1nmb	H	Train/Val
3sob	H	Train/Val
6o3l	A	Train/Val
6o3l	H	Train/Val
4fze	H	Train/Val
5dd5	H	Train/Val
5yd4	G	Train/Val
5yd4	E	Train/Val
5yd4	A	Train/Val
5yd4	C	Train/Val
4m1g	H	Train/Val
2op4	H	Train/Val
5wym	A	Train/Val
5wym	C	Train/Val
2vdo	H	Train/Val
6mu3	H	Train/Val
6mu3	M	Train/Val
6by3	A	Train/Val
1fve	D	Train/Val
1fve	B	Train/Val
2nyy	D	Train/Val
6dca	J	Train/Val
6dca	K	Train/Val
6dca	I	Train/Val
6dca	H	Train/Val
1rzk	H	Train/Val
3ujt	H	Train/Val
3ujt	I	Train/Val
6bb4	I	Train/Val
6bb4	J	Train/Val
6bb4	H	Train/Val
4ij3	C	Train/Val
1zan	H	Train/Val
5kzp	F	Train/Val
5kzp	H	Train/Val
5kzp	G	Train/Val
5kzp	E	Train/Val
6u36	H	Train/Val
3qcu	H	Train/Val
3qcu	I	Train/Val
3g5x	B	Train/Val
3g5x	D	Train/Val
5grx	G	Train/Val
5grx	H	Train/Val
5cbe	C	Train/Val
5cbe	A	Train/Val
3pnw	B	Train/Val
3pnw	W	Train/Val
3pnw	K	Train/Val
3pnw	Q	Train/Val
3pnw	N	Train/Val
3pnw	E	Train/Val
3pnw	H	Train/Val
3pnw	T	Train/Val
6crk	H	Train/Val
1kyo	J	Train/Val
1kyo	U	Train/Val
5icx	B	Train/Val
5icx	D	Train/Val
5a16	G	Train/Val
5a16	C	Train/Val
5a16	E	Train/Val
5a16	A	Train/Val
4hfw	B	Train/Val
4hfw	H	Train/Val
2hkf	H	Train/Val
6ju0	I	Train/Val
6ju0	J	Train/Val
6ju0	H	Train/Val
6ju0	K	Train/Val
6azk	B	Train/Val
6azk	D	Train/Val
3dus	B	Train/Val
3dus	D	Train/Val
3cfk	P	Train/Val
3cfk	F	Train/Val
3cfk	I	Train/Val
3cfk	N	Train/Val
3cfk	D	Train/Val
3cfk	B	Train/Val
3cfk	H	Train/Val
3cfk	K	Train/Val
5grz	G	Train/Val
5grz	A	Train/Val
5chn	H	Train/Val
1y18	D	Train/Val
1y18	B	Train/Val
1y18	F	Train/Val
1y18	H	Train/Val
4ogy	H	Train/Val
5mv3	C	Train/Val
5mv3	F	Train/Val
5mv3	R	Train/Val
5mv3	O	Train/Val
5mv3	L	Train/Val
5mv3	I	Train/Val
5mv3	A	Train/Val
5mv3	U	Train/Val
5dyo	H	Train/Val
5dyo	A	Train/Val
2ibz	X	Train/Val
6erx	F	Train/Val
6erx	D	Train/Val
6erx	H	Train/Val
6erx	O	Train/Val
6erx	M	Train/Val
6erx	Q	Train/Val
5xku	C	Train/Val
3cfd	H	Train/Val
3cfd	B	Train/Val
4ene	E	Train/Val
1kn4	H	Train/Val
4olu	H	Train/Val
5alb	H	Train/Val
6ol7	H	Train/Val
6ol7	E	Train/Val
6ol7	M	Train/Val
6ol7	P	Train/Val
6ol7	K	Train/Val
6ol7	I	Train/Val
6ol7	A	Train/Val
6ol7	C	Train/Val
1psk	H	Train/Val
6svl	K	Train/Val
6svl	H	Train/Val
6svl	A	Train/Val
6svl	G	Train/Val
6svl	O	Train/Val
6svl	D	Train/Val
6mxs	A	Train/Val
6mxs	H	Train/Val
5hys	A	Train/Val
5hys	H	Train/Val
5hys	E	Train/Val
5hys	C	Train/Val
5gir	A	Train/Val
5gir	H	Train/Val
3cx5	U	Train/Val
3cx5	J	Train/Val
1s5i	H	Train/Val
3l7e	B	Train/Val
3l7e	H	Train/Val
5m63	H	Train/Val
5m63	M	Train/Val
6plk	H	Train/Val
6plk	I	Train/Val
4odu	H	Train/Val
4odu	A	Train/Val
1om3	H	Train/Val
1om3	K	Train/Val
5dqd	H	Train/Val
2eh8	H	Train/Val
1mrf	H	Train/Val
3qeh	E	Train/Val
3qeh	G	Train/Val
3qeh	A	Train/Val
5f3h	E	Train/Val
5f3h	G	Train/Val
5f3h	C	Train/Val
5f3h	A	Train/Val
1zlw	M	Train/Val
1zlw	H	Train/Val
4aei	H	Train/Val
4aei	I	Train/Val
4aei	J	Train/Val
2y06	H	Train/Val
1igj	D	Train/Val
1igj	B	Train/Val
6ol5	A	Train/Val
6ol5	H	Train/Val
5mes	H	Train/Val
6ug9	A	Train/Val
6ug9	H	Train/Val
6ug9	J	Train/Val
4j1u	D	Train/Val
1ic7	H	Train/Val
4llv	H	Train/Val
5tbd	E	Train/Val
5tbd	J	Train/Val
5tbd	D	Train/Val
5tbd	A	Train/Val
1ai1	H	Train/Val
1ncb	H	Train/Val
6nou	A	Train/Val
4yhy	H	Train/Val
4yhy	B	Train/Val
1u6a	H	Train/Val
5b4m	H	Train/Val
5b4m	C	Train/Val
4l5f	H	Train/Val
3wii	H	Train/Val
3wii	I	Train/Val
5esq	B	Train/Val
5esq	D	Train/Val
2eks	B	Train/Val
1uyw	H	Train/Val
1uyw	M	Train/Val
6u1t	H	Train/Val
4tuo	A	Train/Val
4tuo	C	Train/Val
3nfp	H	Train/Val
3nfp	A	Train/Val
1mj8	H	Train/Val
1uz6	W	Train/Val
1uz6	H	Train/Val
1uz6	F	Train/Val
1uz6	P	Train/Val
4qf1	H	Train/Val
4qf1	A	Train/Val
1f4w	H	Train/Val
5ezl	A	Train/Val
5ezl	H	Train/Val
5f6i	B	Train/Val
5epm	A	Train/Val
5epm	E	Train/Val
3tnn	H	Train/Val
3tnn	E	Train/Val
3tnn	A	Train/Val
3tnn	C	Train/Val
2uyl	B	Train/Val
2uyl	Y	Train/Val
2uyl	W	Train/Val
2uyl	N	Train/Val
4lly	A	Train/Val
4lly	C	Train/Val
5bv7	C	Train/Val
5bv7	H	Train/Val
3h3b	D	Train/Val
3h3b	C	Train/Val
2hmi	D	Train/Val
3uo1	H	Train/Val
3hzm	B	Train/Val
6fg2	I	Train/Val
6fg2	F	Train/Val
6fg2	H	Train/Val
6fg2	D	Train/Val
4lvn	C	Train/Val
6m87	J	Train/Val
6m87	D	Train/Val
6m87	H	Train/Val
6m87	B	Train/Val
6m87	L	Train/Val
6m87	F	Train/Val
5wna	H	Train/Val
5wna	C	Train/Val
1f90	H	Train/Val
4ki5	C	Train/Val
1cr9	H	Train/Val
6pzh	H	Train/Val
6pzh	B	Train/Val
1d6v	H	Train/Val
4kvc	H	Train/Val
6jwc	H	Train/Val
1nc4	D	Train/Val
1nc4	B	Train/Val
2y36	H	Train/Val
5l0q	C	Train/Val
5l0q	F	Train/Val
6bkc	H	Train/Val
5t6p	D	Train/Val
5t6p	B	Train/Val
5tfw	H	Train/Val
5mu0	I	Train/Val
5mu0	E	Train/Val
5mu0	G	Train/Val
5mu0	M	Train/Val
5mu0	O	Train/Val
5mu0	C	Train/Val
5mu0	A	Train/Val
5mu0	K	Train/Val
2r0z	H	Train/Val
3dur	B	Train/Val
3dur	D	Train/Val
4jzn	I	Train/Val
5esa	A	Train/Val
5ggs	C	Train/Val
5ggs	A	Train/Val
4d9r	H	Train/Val
4d9r	E	Train/Val
5j9p	A	Train/Val
1lo0	H	Train/Val
1lo0	Y	Train/Val
1fj1	B	Train/Val
1fj1	D	Train/Val
5dur	H	Train/Val
5dur	B	Train/Val
3hae	H	Train/Val
3hae	O	Train/Val
3hae	I	Train/Val
3hae	T	Train/Val
6vbp	J	Train/Val
6vbp	C	Train/Val
6vbp	H	Train/Val
6vbp	A	Train/Val
5t1l	D	Train/Val
5t1l	B	Train/Val
5xwd	H	Train/Val
4m61	B	Train/Val
4m61	D	Train/Val
4y5v	G	Train/Val
4y5v	D	Train/Val
4y5v	A	Train/Val
1um4	H	Train/Val
5t29	H	Train/Val
4kk8	E	Train/Val
4kk8	C	Train/Val
2v7n	H	Train/Val
2v7n	D	Train/Val
1ind	H	Train/Val
1hkl	H	Train/Val
3b2u	F	Train/Val
3b2u	T	Train/Val
3b2u	H	Train/Val
3b2u	Q	Train/Val
3b2u	C	Train/Val
3b2u	J	Train/Val
3b2u	N	Train/Val
3b2u	W	Train/Val
6ffj	A	Train/Val
6ffj	C	Train/Val
2fjf	I	Train/Val
2fjf	X	Train/Val
2fjf	P	Train/Val
2fjf	V	Train/Val
2fjf	N	Train/Val
2fjf	D	Train/Val
2fjf	T	Train/Val
2fjf	B	Train/Val
2fjf	K	Train/Val
2fjf	F	Train/Val
2fjf	H	Train/Val
2fjf	R	Train/Val
1ngz	B	Train/Val
6fxn	D	Train/Val
6fxn	O	Train/Val
6fxn	F	Train/Val
6fxn	H	Train/Val
6fxn	M	Train/Val
6fxn	Q	Train/Val
3nh7	K	Train/Val
3nh7	H	Train/Val
3nh7	J	Train/Val
3nh7	I	Train/Val
5c6w	H	Train/Val
5c6w	J	Train/Val
6n32	H	Train/Val
6n32	K	Train/Val
5mv4	I	Train/Val
5mv4	O	Train/Val
5mv4	L	Train/Val
5mv4	R	Train/Val
5mv4	A	Train/Val
5mv4	F	Train/Val
5mv4	C	Train/Val
5mv4	U	Train/Val
6hx4	H	Train/Val
6hx4	I	Train/Val
4etq	H	Train/Val
4etq	A	Train/Val
1ay1	H	Train/Val
6ek2	H	Train/Val
6ek2	I	Train/Val
6dc7	H	Train/Val
6dc7	I	Train/Val
6c6x	E	Train/Val
6c6x	H	Train/Val
6c6x	A	Train/Val
6c6x	C	Train/Val
5tz2	H	Train/Val
3mac	H	Train/Val
5yoy	P	Train/Val
5yoy	Q	Train/Val
5yoy	G	Train/Val
5yoy	H	Train/Val
5yoy	I	Train/Val
5yoy	R	Train/Val
6qcu	H	Train/Val
3h42	H	Train/Val
4ptt	B	Train/Val
3r06	D	Train/Val
3r06	H	Train/Val
3r06	F	Train/Val
3r06	B	Train/Val
1hez	D	Train/Val
1hez	B	Train/Val
6azx	C	Train/Val
6azx	A	Train/Val
4jha	H	Train/Val
4fqh	H	Train/Val
4fqh	A	Train/Val
3u9p	K	Train/Val
5eoc	J	Train/Val
5eoc	H	Train/Val
1hil	B	Train/Val
1hil	D	Train/Val
5ugy	I	Train/Val
5ugy	H	Train/Val
5ugy	J	Train/Val
5vkk	H	Train/Val
4f33	F	Train/Val
4f33	B	Train/Val
4f33	H	Train/Val
4f33	D	Train/Val
5tf1	H	Train/Val
6c5j	H	Train/Val
3lzf	H	Train/Val
5mhe	H	Train/Val
5j75	B	Train/Val
5j75	A	Train/Val
6qf9	B	Train/Val
6qf9	A	Train/Val
1vpo	H	Train/Val
4rbp	M	Train/Val
4rbp	H	Train/Val
5o1r	H	Train/Val
5o1r	I	Train/Val
3eot	H	Train/Val
5l7x	H	Train/Val
5fxc	H	Train/Val
5hbt	D	Train/Val
1hq4	D	Train/Val
1hq4	B	Train/Val
3gjf	H	Train/Val
3gjf	M	Train/Val
2vl5	C	Train/Val
2vl5	A	Train/Val
3juy	C	Train/Val
3juy	A	Train/Val
3juy	D	Train/Val
3juy	F	Train/Val
3juy	B	Train/Val
3juy	E	Train/Val
4ogx	H	Train/Val
5dhv	H	Train/Val
5dhv	A	Train/Val
6elu	K	Train/Val
6elu	E	Train/Val
6elu	B	Train/Val
6elu	H	Train/Val
5n4j	H	Train/Val
1e4x	H	Train/Val
1e4x	I	Train/Val
6pe8	H	Train/Val
6pe8	A	Train/Val
5ggt	H	Train/Val
3bky	H	Train/Val
6dfj	H	Train/Val
5dq9	A	Train/Val
5dq9	C	Train/Val
5dq9	H	Train/Val
6cw2	A	Train/Val
6pis	I	Train/Val
6pis	H	Train/Val
6mqc	A	Train/Val
6dzr	H	Train/Val
1g7l	B	Train/Val
4lf3	E	Train/Val
4lf3	B	Train/Val
2atk	A	Train/Val
6dn0	A	Train/Val
4oly	H	Train/Val
6d0x	A	Train/Val
6a78	I	Train/Val
6a78	H	Train/Val
1mnu	H	Train/Val
2fx8	J	Train/Val
2fx8	I	Train/Val
2fx8	H	Train/Val
2fx8	K	Train/Val
6bzu	G	Train/Val
6bzu	C	Train/Val
6bzu	A	Train/Val
6bzu	E	Train/Val
1svz	B	Train/Val
1svz	A	Train/Val
1p7k	B	Train/Val
6mts	H	Train/Val
4onf	H	Train/Val
5u5m	B	Train/Val
3tnm	H	Train/Val
2i60	R	Train/Val
5dd3	H	Train/Val
6fax	H	Train/Val
5xcu	D	Train/Val
5xcu	A	Train/Val
5y11	A	Train/Val
6my4	A	Train/Val
6my4	H	Train/Val
1yef	H	Train/Val
5gs1	I	Train/Val
5gs1	J	Train/Val
5gs1	D	Train/Val
5gs1	F	Train/Val
5gs1	P	Train/Val
5gs1	N	Train/Val
5gs1	R	Train/Val
5gs1	G	Train/Val
5gs1	K	Train/Val
5gs1	H	Train/Val
5gs1	L	Train/Val
5gs1	B	Train/Val
5gs1	C	Train/Val
5gs1	E	Train/Val
6cdp	A	Train/Val
6iw2	K	Train/Val
6iw2	N	Train/Val
3fo9	H	Train/Val
3fo9	B	Train/Val
1cic	D	Train/Val
1cic	B	Train/Val
6o3b	G	Train/Val
6o3b	B	Train/Val
5gis	H	Train/Val
3wfh	A	Train/Val
5az2	H	Train/Val
4u0r	B	Train/Val
6db8	H	Train/Val
1bfv	H	Train/Val
5iwl	A	Train/Val
5iwl	B	Train/Val
2ny1	D	Train/Val
1mju	H	Train/Val
1fl6	B	Train/Val
1fl6	H	Train/Val
5xli	d	Train/Val
5xli	c	Train/Val
6fab	H	Train/Val
4yk4	C	Train/Val
4yk4	Z	Train/Val
5yy5	H	Train/Val
5yy5	C	Train/Val
6i8s	G	Train/Val
6i8s	F	Train/Val
6i8s	H	Train/Val
6i8s	E	Train/Val
4uil	H	Train/Val
5iie	A	Train/Val
5iie	H	Train/Val
5i1d	H	Train/Val
4k3j	H	Train/Val
3l5w	B	Train/Val
3l5w	H	Train/Val
2hg5	A	Train/Val
3dv4	B	Train/Val
6cr1	H	Train/Val
4lou	C	Train/Val
4lou	E	Train/Val
6cxg	H	Train/Val
6cxg	M	Train/Val
2ipu	G	Train/Val
2ipu	H	Train/Val
3t2n	H	Train/Val
3t2n	I	Train/Val
1j05	H	Train/Val
1j05	B	Train/Val
3g6a	H	Train/Val
3g6a	B	Train/Val
5nuz	H	Train/Val
5nuz	A	Train/Val
6mub	M	Train/Val
6mub	H	Train/Val
5vzy	H	Train/Val
6emj	H	Train/Val
4m6n	H	Train/Val
5vke	A	Train/Val
6j5f	H	Train/Val
5myx	B	Train/Val
5myx	D	Train/Val
1a6v	I	Train/Val
1a6v	H	Train/Val
1a6v	J	Train/Val
5hyq	B	Train/Val
5hyq	D	Train/Val
3ifp	E	Train/Val
3ifp	C	Train/Val
3ifp	H	Train/Val
3ifp	A	Train/Val
5mp5	A	Train/Val
5mp5	E	Train/Val
5mp5	H	Train/Val
5mp5	C	Train/Val
5fuz	H	Train/Val
4yhk	H	Train/Val
4ttd	C	Train/Val
4ttd	H	Train/Val
5dub	H	Train/Val
5dub	A	Train/Val
2iq9	H	Train/Val
1nfd	H	Train/Val
1nfd	F	Train/Val
3mlx	I	Train/Val
3mlx	H	Train/Val
4om1	H	Train/Val
5cd3	G	Train/Val
5cd3	A	Train/Val
5cd3	C	Train/Val
5cd3	E	Train/Val
3cfc	H	Train/Val
1pz5	B	Train/Val
6mg7	H	Train/Val
6mns	A	Train/Val
6mns	H	Train/Val
6ehv	X	Train/Val
4xzu	A	Train/Val
1igi	H	Train/Val
5aum	A	Train/Val
5aum	H	Train/Val
6ani	I	Train/Val
6ani	H	Train/Val
5n4g	H	Train/Val
5tzt	H	Train/Val
5ivz	B	Train/Val
5ivz	D	Train/Val
6gc2	H	Train/Val
1bgx	H	Train/Val
4leo	A	Train/Val
1w72	I	Train/Val
1w72	H	Train/Val
6b3s	C	Train/Val
6b3s	H	Train/Val
6b3s	F	Train/Val
6b3s	J	Train/Val
6a0z	H	Train/Val
6au5	D	Train/Val
6au5	B	Train/Val
5drn	A	Train/Val
5drn	H	Train/Val
4wv1	B	Train/Val
4wv1	E	Train/Val
5ibt	H	Train/Val
4xvt	H	Train/Val
5wi9	H	Train/Val
5wi9	F	Train/Val
4qxg	H	Train/Val
4s1d	O	Train/Val
4s1d	E	Train/Val
4s1d	C	Train/Val
4s1d	H	Train/Val
1c08	B	Train/Val
6flb	H	Train/Val
6nov	C	Train/Val
6nov	A	Train/Val
4hdi	B	Train/Val
4hdi	H	Train/Val
1igf	J	Train/Val
1igf	H	Train/Val
1qbl	H	Train/Val
5wl2	A	Train/Val
1dql	H	Train/Val
1nl0	H	Train/Val
4jdv	A	Train/Val
4jdv	H	Train/Val
4zd3	H	Train/Val
6ad7	C	Train/Val
6ad7	E	Train/Val
5y2l	I	Train/Val
1mhp	H	Train/Val
1mhp	X	Train/Val
6mxr	A	Train/Val
6mxr	H	Train/Val
6ias	H	Train/Val
6fzq	H	Train/Val
4qt5	H	Train/Val
4qt5	B	Train/Val
6pi7	C	Train/Val
6pi7	F	Train/Val
5hdq	H	Train/Val
5icy	D	Train/Val
5icy	B	Train/Val
6mqs	C	Train/Val
6mqs	A	Train/Val
5tgb	H	Train/Val
4x7s	H	Train/Val
6ayz	B	Train/Val
6ayz	R	Train/Val
5gzo	C	Train/Val
5gzo	H	Train/Val
5whj	H	Train/Val
6i07	B	Train/Val
6i07	A	Train/Val
3lh2	J	Train/Val
3oaz	M	Train/Val
3oaz	H	Train/Val
4xvu	C	Train/Val
4xvu	K	Train/Val
4xvu	E	Train/Val
4xvu	I	Train/Val
4ydk	H	Train/Val
2h8p	A	Train/Val
4kjq	E	Train/Val
4kjq	C	Train/Val
2gjz	B	Train/Val
2gjz	H	Train/Val
6o3a	B	Train/Val
5t1k	B	Train/Val
5t1k	D	Train/Val
1f58	H	Train/Val
5i8o	H	Train/Val
5w3p	H	Train/Val
2aep	H	Train/Val
6bpc	B	Train/Val
6bpc	E	Train/Val
1ad0	B	Train/Val
1ad0	D	Train/Val
6cbv	H	Train/Val
2i5y	R	Train/Val
2i5y	H	Train/Val
2ap2	A	Train/Val
2ap2	C	Train/Val
3nfs	H	Train/Val
5lgh	H	Train/Val
4why	M	Train/Val
4why	I	Train/Val
4why	G	Train/Val
4why	K	Train/Val
3rkd	D	Train/Val
3rkd	H	Train/Val
1xiw	H	Train/Val
1xiw	D	Train/Val
1xgr	B	Train/Val
3o11	H	Train/Val
3o11	B	Train/Val
6gv4	H	Train/Val
4bz2	H	Train/Val
1iai	H	Train/Val
1iai	I	Train/Val
5f3b	E	Train/Val
5f3b	A	Train/Val
4rfe	H	Train/Val
4rfe	E	Train/Val
4rfe	C	Train/Val
4rfe	A	Train/Val
4hih	B	Train/Val
2or9	I	Train/Val
2or9	H	Train/Val
6h3h	A	Train/Val
6h3h	C	Train/Val
1uwg	Y	Train/Val
1flr	H	Train/Val
3kdm	H	Train/Val
3kdm	B	Train/Val
4qth	A	Train/Val
4qth	H	Train/Val
5f9w	B	Train/Val
5f9w	H	Train/Val
6dcv	H	Train/Val
6dcv	B	Train/Val
6azm	D	Train/Val
6azm	B	Train/Val
2bfv	H	Train/Val
5ds8	A	Train/Val
5ds8	H	Train/Val
6h0e	C	Train/Val
6h0e	A	Train/Val
6h0e	E	Train/Val
6h0e	H	Train/Val
1fl3	A	Train/Val
1fl3	H	Train/Val
4nyl	E	Train/Val
4nyl	H	Train/Val
4nyl	C	Train/Val
1dvf	B	Train/Val
1dvf	D	Train/Val
2xza	H	Train/Val
5lx9	H	Train/Val
3zdx	H	Train/Val
3zdx	E	Train/Val
6b5r	H	Train/Val
5ezj	A	Train/Val
6mfj	H	Train/Val
6mfj	A	Train/Val
4g6f	H	Train/Val
4g6f	B	Train/Val
5bzd	B	Train/Val
5bzd	D	Train/Val
4gmt	I	Train/Val
4gmt	H	Train/Val
6lgw	C	Train/Val
5ldn	H	Train/Val
1p84	J	Train/Val
4h88	H	Train/Val
4rrp	I	Train/Val
4rrp	J	Train/Val
4rrp	G	Train/Val
4rrp	K	Train/Val
4rrp	H	Train/Val
4rrp	L	Train/Val
2cmr	H	Train/Val
5b8c	B	Train/Val
5b8c	E	Train/Val
5b8c	H	Train/Val
5b8c	K	Train/Val
4jzj	H	Train/Val
4jzj	A	Train/Val
1dee	B	Train/Val
1dee	D	Train/Val
1dee	F	Train/Val
5x8m	B	Train/Val
5grw	A	Train/Val
5grw	B	Train/Val
5f6h	I	Train/Val
5f6h	K	Train/Val
5f6h	M	Train/Val
5f6h	O	Train/Val
1bj1	H	Train/Val
1bj1	K	Train/Val
1fgn	H	Train/Val
5w3e	E	Train/Val
2aj3	F	Train/Val
2aj3	B	Train/Val
2aj3	D	Train/Val
4hh9	D	Train/Val
4hh9	B	Train/Val
6hxw	C	Train/Val
6hxw	H	Train/Val
1bvl	A	Train/Val
1bvl	C	Train/Val
2brr	H	Train/Val
2brr	Y	Train/Val
5a2j	H	Train/Val
6eyn	D	Train/Val
2y5t	A	Train/Val
3kr3	H	Train/Val
5t5b	A	Train/Val
5t5b	H	Train/Val
3bn9	D	Train/Val
5gkr	A	Train/Val
3ujj	H	Train/Val
5wcd	H	Train/Val
6bck	H	Train/Val
5tlk	B	Train/Val
5tlk	F	Train/Val
5tlk	H	Train/Val
5tlk	D	Train/Val
6nmr	A	Train/Val
6nmr	F	Train/Val
6nmr	J	Train/Val
6nmr	H	Train/Val
5w6c	H	Train/Val
5tpl	H	Train/Val
4xnq	B	Train/Val
4xnq	H	Train/Val
1zlv	M	Train/Val
6iap	H	Train/Val
6iap	E	Train/Val
2fx9	H	Train/Val
2fx9	I	Train/Val
4nnp	H	Train/Val
4nnp	X	Train/Val
4xwo	I	Train/Val
4xwo	Q	Train/Val
4xwo	U	Train/Val
4xwo	O	Train/Val
4xwo	W	Train/Val
4xwo	C	Train/Val
4xwo	K	Train/Val
4xwo	E	Train/Val
3lex	H	Train/Val
3lex	A	Train/Val
3ggw	B	Train/Val
3ggw	D	Train/Val
4dkf	H	Train/Val
4dkf	I	Train/Val
6ug7	H	Train/Val
3qwo	H	Train/Val
3qwo	A	Train/Val
4gms	J	Train/Val
4gms	I	Train/Val
4gms	H	Train/Val
6a0x	G	Train/Val
6a0x	C	Train/Val
6a0x	A	Train/Val
6a0x	E	Train/Val
2iqa	H	Train/Val
6u85	H	Train/Val
2q76	B	Train/Val
2q76	D	Train/Val
4kzd	H	Train/Val
1aif	H	Train/Val
1aif	B	Train/Val
6g8r	A	Train/Val
5kn5	D	Train/Val
5kn5	A	Train/Val
6qnk	D	Train/Val
6qnk	B	Train/Val
5cba	A	Train/Val
5cba	C	Train/Val
2ajx	H	Train/Val
5n2k	L	Train/Val
5n2k	N	Train/Val
5n2k	P	Train/Val
5n2k	F	Train/Val
5n2k	B	Train/Val
5n2k	H	Train/Val
5n2k	J	Train/Val
5n2k	D	Train/Val
6cvk	A	Train/Val
6cvk	B	Train/Val
3cfj	B	Train/Val
3cfj	F	Train/Val
3cfj	D	Train/Val
3cfj	H	Train/Val
5xcs	A	Train/Val
1c1e	H	Train/Val
2c1p	B	Train/Val
2c1p	H	Train/Val
4gay	H	Train/Val
1qbm	H	Train/Val
5gry	A	Train/Val
5gry	G	Train/Val
3fo0	H	Train/Val
1jv5	B	Train/Val
5vco	B	Train/Val
5vco	D	Train/Val
5sx4	H	Train/Val
5sx4	J	Train/Val
3dvg	B	Train/Val
1i8i	B	Train/Val
4x0k	H	Train/Val
4x0k	A	Train/Val
43c9	F	Train/Val
43c9	H	Train/Val
43c9	D	Train/Val
43c9	B	Train/Val
2xqy	G	Train/Val
2xqy	J	Train/Val
1lo2	Y	Train/Val
1lo2	H	Train/Val
4rgn	B	Train/Val
4rgn	D	Train/Val
4rgn	H	Train/Val
4rgn	F	Train/Val
1i8k	B	Train/Val
6o3k	H	Train/Val
4kuz	H	Train/Val
6ana	H	Train/Val
6vbq	E	Train/Val
6vbq	C	Train/Val
6vbq	A	Train/Val
6vbq	H	Train/Val
1yeh	H	Train/Val
1aj7	H	Train/Val
5iq9	A	Train/Val
5iq9	H	Train/Val
6n81	H	Train/Val
6n81	C	Train/Val
4rdq	G	Train/Val
4rdq	O	Train/Val
4rdq	K	Train/Val
4rdq	M	Train/Val
4rdq	I	Train/Val
2pcp	D	Train/Val
2pcp	B	Train/Val
6dc9	I	Train/Val
6tou	A	Train/Val
5i16	B	Train/Val
5i16	H	Train/Val
3s34	H	Train/Val
3ijs	D	Train/Val
3ijs	B	Train/Val
3clf	H	Train/Val
2o5y	H	Train/Val
5czx	H	Train/Val
5czx	C	Train/Val
4ala	H	Train/Val
2adi	B	Train/Val
2hwz	H	Train/Val
1dba	H	Train/Val
6a79	H	Train/Val
6a79	I	Train/Val
4qww	D	Train/Val
4qww	F	Train/Val
6bi2	H	Train/Val
6bi2	I	Train/Val
1ck0	H	Train/Val
1ktr	L	Train/Val
4dvb	A	Train/Val
4dvb	H	Train/Val
2ny2	D	Train/Val
4g3y	H	Train/Val
4tpr	H	Train/Val
4odv	H	Train/Val
3u30	C	Train/Val
3u30	F	Train/Val
5j74	A	Train/Val
5j74	B	Train/Val
1s3k	H	Train/Val
6bzw	C	Train/Val
6bzw	A	Train/Val
6bzw	E	Train/Val
6bzw	G	Train/Val
4py7	A	Train/Val
4py7	I	Train/Val
3wbd	B	Train/Val
3wbd	A	Train/Val
6bhz	H	Train/Val
1riv	H	Train/Val
5b3j	E	Train/Val
5ysl	G	Train/Val
5ysl	E	Train/Val
5ysl	A	Train/Val
5ysl	C	Train/Val
4lvh	H	Train/Val
4lvh	E	Train/Val
4lvh	B	Train/Val
2q8a	H	Train/Val
1kb9	J	Train/Val
5tr8	H	Train/Val
6blh	H	Train/Val
6a3w	J	Train/Val
6a3w	A	Train/Val
6a3w	D	Train/Val
6a3w	G	Train/Val
3pho	B	Train/Val
5wux	C	Train/Val
5wux	A	Train/Val
5wux	H	Train/Val
2wub	R	Train/Val
2vdk	H	Train/Val
4ncc	H	Train/Val
4ncc	2	Train/Val
3v52	H	Train/Val
2fx7	H	Train/Val
6jjp	D	Train/Val
6jjp	A	Train/Val
6bfq	H	Train/Val
6bfq	C	Train/Val
6bfq	A	Train/Val
6bfq	E	Train/Val
1ngx	B	Train/Val
1ngx	H	Train/Val
1nak	H	Train/Val
1nak	I	Train/Val
3hc0	H	Train/Val
3hc0	A	Train/Val
6ol6	A	Train/Val
6ol6	H	Train/Val
4jpw	H	Train/Val
5v7r	H	Train/Val
4yxk	H	Train/Val
1kcs	H	Train/Val
4okv	A	Train/Val
4okv	C	Train/Val
1a2y	B	Train/Val
3bae	H	Train/Val
5xcq	A	Train/Val
4dgi	H	Train/Val
4las	H	Train/Val
1yym	H	Train/Val
1yym	R	Train/Val
6ct7	H	Train/Val
6ct7	A	Train/Val
2g5b	D	Train/Val
2g5b	H	Train/Val
2g5b	F	Train/Val
2g5b	B	Train/Val
3jwd	P	Train/Val
3jwd	H	Train/Val
6o42	H	Train/Val
6o42	B	Train/Val
4uim	C	Train/Val
4uim	H	Train/Val
4uim	A	Train/Val
4uim	E	Train/Val
3cmo	H	Train/Val
3cmo	Y	Train/Val
1nby	B	Train/Val
3o2d	H	Train/Val
5jr1	H	Train/Val
4yxh	H	Train/Val
1f3d	H	Train/Val
1f3d	K	Train/Val
1hh6	B	Train/Val
1etz	B	Train/Val
1etz	H	Train/Val
2y07	H	Train/Val
1g7m	B	Train/Val
3uls	B	Train/Val
3uls	H	Train/Val
5wk3	W	Train/Val
5wk3	Q	Train/Val
5wk3	U	Train/Val
5wk3	S	Train/Val
2yk1	H	Train/Val
4dgv	H	Train/Val
3uze	B	Train/Val
3uze	A	Train/Val
6b08	C	Train/Val
1ncd	H	Train/Val
1g9m	H	Train/Val
1qyg	H	Train/Val
4rzc	E	Train/Val
4rzc	H	Train/Val
4rzc	C	Train/Val
1q9w	D	Train/Val
1q9w	B	Train/Val
5owp	H	Train/Val
[truncated: 1,602 more rows]
